# Supplementary material for: Chromatographic Scalable Method to Isolate Engineered Extracellular Vesicles Derived from Mesenchymal Stem Cells for the Treatment of Liver Fibrosis in Mice
Source: Int J Mol Sci. 2023 May 31;24(11):9586. doi: 10.3390/ijms24119586 (PMC10253331; doi:10.3390/ijms24119586)
Supplement: Supplementary file 1 [file ijms-24-09586-s001.zip]

Archive with 1 entries (1 files):
- ijms-2410371-supplementary.pdf
